# Supplementary material for: Mechanism of kisspeptin neuron synchronization for pulsatile hormone secretion in male mice
Source: Cell Rep. Author manuscript; Available in PMC 2026 Mar 2. (PMC7618808; doi:10.1016/j.celrep.2022.111914)
Supplement: Supplemental information [file EMS212662-supplement-Supplemental_information.zip]

Archive with 3 entries (3 files):
- 1-s2.0-S2211124722018137-mmc2.mp4
- 1-s2.0-S2211124722018137-mmc1.pdf
- 1-s2.0-S2211124722018137-mmc3.pdf
